# Supplementary material for: Experimental and Thermodynamic Study on the Temperature-Dependent Surface Activity of Some Polyether Siloxane Surfactants at the Water–Air Interface
Source: Int J Mol Sci. 2025 Jun 7;26(12):5472. doi: 10.3390/ijms26125472 (PMC12192566; doi:10.3390/ijms26125472)
Supplement: Supplementary file 1 [file ijms-26-05472-s001.zip]

Archive with 1 entries (1 files):
- ijms-3592521-supplementary.pdf
